# Supplementary material for: Towards Replacing Titanium with Copper in the Bipolar Plates for Proton Exchange Membrane Water Electrolysis
Source: Materials (Basel). 2022 Feb 22;15(5):1628. doi: 10.3390/ma15051628 (PMC8911232; doi:10.3390/ma15051628)
Supplement: Supplementary file 1 [file materials-15-01628-s001.zip]

Archive with 1 entries (1 files):
- materials-1584599-supplementary.pdf
